# Supplementary material for: On the Origin and Evolutionary History of NANOG
Source: PLoS One. 2014 Jan 17;9(1):e85104. doi: 10.1371/journal.pone.0085104 (PMC3894937; doi:10.1371/journal.pone.0085104)
Supplement: File S1 — Full-length alignment of predicted protein sequences of known or novel NANOG paralogues in fasta format. Fasta format files containing all the NANOG-related sequences retrieved in this study. The exon/intron boundaries are indicated by “X” residues. (TXT) [file pone.0085104.s003.txt]

>CAVPO_NANOG2 new prediction based on Ensembl:ENSCPOG00000002621
------------------------------------------------------------
------------------------------------------------------------
------------------MSVAPDCPPSLSC-SEAAGSGDP--------SPTPEVPRPAE
TCGAL--QPPEAE----QPLAES-xAx-SPIT-SSGNLLTQE-TPDSS-IPCATL-----
PS-------------------------------------SLEAL-----GRKEEGKVAGR
KLKPYTVLSKMQLCVLRDRFQRQQYLNLQHIQELSSLLNLSCKQxIKTWFQNQRMKCKKW
QKST-GLQNGSGAPEx--------KVPAPAEYPGVCSNYAQSCLVNT-SGNLPMWGNQTW
NNSAWSSQT---------------WGSQSWGNHSWNTETWNTQS-WCPQA----------
WNSPFPSFGEESLQP-CLPFPQNFPTSNLEA---ML-EA-VGDSQ---------------
EYC-TTPRxLDLFLNY-ARNLLLEDL----------------------------------
------------
>CAVPO_NANOG1 Ensembl:ENSCPOG00000008888
------------------------------------------------------------
------------------------------------------------------------
------------------MSVAPDCPPSLSC-SEAAGSGDP--------SPTPEVPRPAE
TCGAL--QPPEAE----QPLAES-xAx-SPIP-SSGDLPLQE-TPDSSTSPCATL-----
PS-------------------------------------SLEAS-----DRKEGKGP-PK
KQKIRTVFSETQLYVLRDRFQRQQYLSLQQMQELSSLLNLSYKQxVKTWFQNQRMKCKRW
QKST-GLQNGAGAPEx--------KVPAPAEYPGVCSNYAQSCLVNT-SGNLPMWGNQTW
NNSAWSSQT--------------------WGSQSWGNHSWNTQS-WCPQT----------
WNSPFPSCEEESLQP-CLPFPQNFPASDLEA---ML-EV-VGDSH---------------
KYF-NTPQDLDLFLNY-AGNLQPEDL----------------------------------
------------
>ORYCU_NANOG Ensembl:ENSOCUG00000013783
------------------------------------------------------------
------------------------------------------------------------
------------------MSVDPACPASLPA-SEALDDQDS--------SLMPVVPEPEG
KHPTL--QLPCAQ----VPLTDT-xAx-SPLP-SSMDLPTQE-SPDSSTSPSPRV--VKT
PD-------------------------------------SAEKST-----KKEEK---VK
KQKIRTVFSQTQLCVLNDRFQRQKYLSLQQMQELSSLLNLSYKQxVKTWFQNQRMKCKRW
QRNN-WPNICNSVTQx--------KGSGPAEYPGFYPAYHQGCLVNT-PGSLPMWNNQTW
NNQTWNNPA--------------------WNSQSWSNHSWDSQA-WYSQA-----WNNQA
WNSPFLNCGDEVLQS-SMQLQQNCPVSDLES---IL-ET-VGESQNTA--------QQTT
KHF-SASQALDLLLNY-SVNMQPENV----------------------------------
------------
>MUSMU_NANOG Ensembl:ENSMUSG00000012396
------------------------------------------------------------
------------------------------------------------------------
---------------------------------------------------MPAVFHPE-
NYSCL--QGSATE----MLCTEA-XAX-SPRP-SSEDLPLQG-SPDSSTSPKQKL----S
SP-------------------------------------EADKGP----EEEENKVL-AR
KQKMRTVFSQAQLCALKDRFQKQKYLSLQQMQELSSILNLSYKQXVKTWFQNQRMKCKRW
QKNQ-WLKTSNGLIQX--------KGSAPVEYPSIHCSYPQGYLVNA-SGSLSMWGSQTW
TNPTWSSQT----------WTNPTWNNQTWTNPTWSSQAWTAQS-WNGQP---------W
NAAPLHNFGEDFLQP-YVQLQQNFSASDLEV---NL-EA-TRESH---------------
AHF-STPQALELFLNY-SVT-PPGEI----------------------------------
------------
>PANTR_NANOG1 Ensembl:ENSPTRG00000029807
------------------------------------------------------------
------------------------------------------------------------
------------------MSVDPACPQSLPC-FEASDCKES--------SPMPVICGPEE
NYPSL--QMSSAE----MPHTET-XVX-SPLP-SSMDLLIQD-SPDSSTSPKGKQ-----
PT-------------------------------------SAENSV----TKKEDKVP-VK
KQKTRTVFSSTQLCVLNDRFQRQKYLSLQQMQELSNILNLSYKQXVKTWFQNQRMKSKRW
QKNN-WPKNSNGVTQX--------KASAP-TYPSLYSSYHQGCLVNP-TGNLPMWSNQTW
NNSTWSNQT--------------------QNIQSWSNHSWNTQT-WCTQS-----WNNQA
WNSPFYNCGEESLQS-CMQFQPNSPASDLEA---AL-EA-AGEGLNVI--------QQTA
RYF-STPQTMDLFLNY-STNMQPEDM----------------------------------
------------
>HOMSA_NANOG1 Ensembl:ENSG00000111704
------------------------------------------------------------
------------------------------------------------------------
------------------MSVDPACPQSLPC-FEASDCKES--------SPMPVICGPEE
NYPSL--QMSSAE----MPHTET-XVX-SPLP-SSMDLLIQD-SPDSSTSPKGKQ-----
PT-------------------------------------SAEKSV----AKKEDKVP-VK
KQKTRTVFSSTQLCVLNDRFQRQKYLSLQQMQELSNILNLSYKQXVKTWFQNQRMKSKRW
QKNN-WPKNSNGVTQX--------KASAP-TYPSLYSSYHQGCLVNP-TGNLPMWSNQTW
NNSTWSNQT--------------------QNIQSWSNHSWNTQT-WCTQS-----WNNQA
WNSPFYNCGEESLQS-CMQFQPNSPASDLEA---AL-EA-AGEGLNVI--------QQTT
RYF-STPQTMDLFLNY-SMNMQPEDV----------------------------------
------------*
>PANTR_NANOGP1 new prediction based on Ensembl:Chromosome 12: 8,121,100-8,136,565
------------------------------------------------------------
------------------------------------------------------------
------------------MSADPACP*SLPC-SKASDCKDW--------SPIPVICGPEE
NHPSL--QMSSAE----MPHTET-XVX-SPLP-SSMDLPIED-SHDSSTSPKGKQ-----
PT-------------------------------------TAEKSA----TKKEDKVP-VK
KQKTRTVFSSTQLCVLNDRFQRQKYLSLQQMQELSNILNLSYKQXVKTWFQNQRMKSKRW
QKNN-WLKNSNGVTQX--------KASAP-AYPSLYSSYHQGCLVNP-TGNLPMWSNQTW
NNSIWSNET--------------------QNIQSWSNHSWNTQT-WCTQS-----WNNQA
WNSPFYNCGEESLQS-CMQFQPNSPASDLEA---AL-EA-AGEGLNVI--------QQTA
RYF-STPQTMDLFLNY-STNMQPEDV----------------------------------
------------
>HOMSA_NANOGP1 Ensembl:ENSG00000176654
------------------------------------------------------------
------------------------------------------------------------
------------------PRVDPACP*SLPC-SKASDCKDW--------SPIPVICGPEE
NHPSL--QMSSAE----MPHTET--V--SPLP-SSMDLPIQD-SHDSSTSPKGKQ-----
PT-------------------------------------TAEKSA----TKKEDKVP-VK
KQKTRTVFSSTQLCVLNDRFQRQKYLSLQQMQELSNILNLSYKQXVKTWFQNQRMKSKRW
QKNN-WLKNSNGVTQX-------------------------GCLVNP-TGNLPMWSNQTW
NNSTWSNQT--------------------QNIQSWSNHSWNTQT-WCTQS-----WNNQA
WNSPFYNCGEESLQS-CMQFQPNSPASDLEA---AL-EA-AGEGLNVI--------QQTT
RYF-NTPQTMDLFLNY-SMNMQPEDV----------------------------------
------------*
>TUPBE_NANOG New prediction based on Ensembl:ENSTBEG00000000557
------------------------------------------------------------
------------------------------------------------------------
------------------MSVDPACPQRLPC-SEPLDSMGS--------PPPPVSCGPEE
QDLAL--PMSSAE----VPHAET-XVX-SSLP-SSVDPLILE-SPDSSTSP---------
---------------------------------------TVDKSS----VKKEEKVQ-VK
KQKSRTVFSATQLCVLNARFQRQKYLSLQQMQELSDILNLSYKQxVKTWFQNQRMKCKRW
QKNK-WPKNCSAVTQx--------KGPAPAEYPGIYATYHQGCPVNP-SGNFPGW-NPTW
NTQSWNTQA--------------------WSTQSWSTQSWNSQT-WCSPA----------
WDAQFYNCGEESLQS-SMQFQQVLPAGDLEA---IL-ET-SGEGQNVI--------QQTA
KYL-STAQTMDFMLNY-SMSMLPEDA----------------------------------
------------
>EQUCA_NANOG Ensembl:ENSECAG00000012614
------------------------------------------------------------
------------------------------------------------------------
------------------MSVDPALPQSLPC-PEASNSRGS--------SPVPEIYGPEE
NYASL--QMSSAE----TPHMET-xVx-SPLP-SSMELLIQD-SPDSSTSPRVKP----L
PA-------------------------------------SAETSE----AKKEEKVH-GK
KQKIRTVFSQTQLCVLNDRFQRQKYLSLQQMQELSNILNLSYKQxVKTWFQNQRMKCKRW
QKNN-WPKTSNSVTQx--------GSATT-DYPGLY-SYHQGCLVNT-AGNVPMWSHQAW
NNPAWSNQT--------------------WNSQSWSNHSWNSQT-WCSQAWNNQAWNNQA
WNSPFHSCGEDFLQP-QIQFQQNSPVSDLEA---TL-ET-AGESHNAT--------QQTA
KYF-STQQIMDLFPNY-PMNIQPEDM----------------------------------
------------
>BOSTA_NANOG Ensembl:ENSBTAG00000020916
------------------------------------------------------------
------------------------------------------------------------
------------------MSVGPACPQSLLG-PEASNSRES--------SPMPE-----E
SYVSL--QTSSAD----TLDTDT-XVX-SPLP-SSMDLLIQD-SPDSSTSPRVKP----L
SP-------------------------------------SVEES-----TEKEETVP-VK
KQKIRTVFSQTQLCVLNDRFQRQKYLSLQQMQELSNILNLSYKQXVKTWFQNQRMKCKKW
QKNN-WPRNSNGMPQX--------GPAMA-EYPGFY-SYHQGCLVNS-PGNLPMWGNQTW
NNPTWSNQS--------------------WNSQSWSNHSWNSQA-WCPQA-----WNNQP
WNNQFNNYMEEFLQP-GIQLQQNSPVCDLEA---TL-GT-AGENYNVI--------QQTV
KYFNSQQQITDLFPNY-PLNIQPEDL----------------------------------
------------
>SUSSC_NANOG Ensembl:ENSSSCG00000004977
------------------------------------------------------------
------------------------------------------------------------
------------------MSVDPACPQSLLC-PEASISSES--------SPMPEVYGPEE
NYASL--QMSAAE----TLDTET--V--SPLP-SSMDLLIQD-SPDSSTSPRVKP----L
PT-------------------------------------SAEKS-----TDKEEKVP-VK
KQKIRTVFSQTQLCVLNDRFQRQKYLSLQQMQELSNILNLSYKQ-VKTWFQNQRMKCKRW
QKNH-WPRNSNSVIQ---------GSAST-EYPGFY-SYHQGCLVNA-SGNLPVWGNQSW
NNPSWSNQT--------------------WNSQSWSNQTWNSQT-WCPQA-----WNNQT
WNSQLNNYVEEFLQP-QLQFQQNS-ISDLEA---VL-ET-AGENHNVI--------QQTS
KYCGTQQQIMDLFPNY-SMNIQPEDM----------------------------------
------------
>MYOLU_NANOG Ensembl:ENSMLUG00000028740
------------------------------------------------------------
------------------------------------------------------------
------------------MSVDSAYPQSLPC-SESSNSREP--------SPVPEIYEPEE
NYASL--QMSSAE----TLHTEA-XAXVSPLP-SSMDQLIQN-NPDSSTSPSPSSPSATP
PT-------------------------------------SVENG-----TGKEEKAQ-VK
KQKIRTVFSQTQLCVLNERFQRQKYLSLQQMQELSSILNLSYKQXIKTWLQNQRMKCKRW
QKYN-WPKNSHRVTQX--------VSSAMTDYLGLS-SCHQGCLVNA-SGNLSMWSNHSW
TSPSWNYPA------------------------------WNGQT-WCPQAWNNQAWDNQA
WNNQFLSYGEEALQP-QIQFQQNP-VSDLEA---SL-EI-AGETYDAI--------LQAP
KYY-GTQQPMDLFPDY-SMSI---------------------------------------
------------
>PTEVA_NANOG Ensembl:ENSPVAG00000006989
------------------------------------------------------------
------------------------------------------------------------
------------------MSVDPACSQSSPC-PEASSSREP--------SPVPDIYGPEG
NYASL--QMSSAE----TLNTET-xVx-SPLP-SNMDLLIQN-SPDSSTSPNIIL-----
PT-------------------------------------FVENST----VKKEEKVQ-IK
KQKIRTVFSQTQLCVLNERFQRQKYLSLQQMQELSNILNLSYKQxIKTWFQNQRMKCKRW
QKYN-WPKNSNCAMRx--------KGSATTEYPGLS-SCHQGCLVNA-SGNLSMWSNQTC
SNPTWSYHS------------------------------WNSQT-WCPQA-----WNNQA
WNNQLYSCGEEALQP-QIQFQQNRPVSDLEA---TL-EM-AGESYDVI--------QQIP
KYC-SVQQTMDLFPNY-FMNVQPEDV----------------------------------
------------
>CANFA_NANOG Ensembl:ENSCAFG00000013914
------------------------------------------------------------
------------------------------------------------------------
------------------------LSAMPAG-PQAPNSRDP--------SPMPEVYGPRG
NPASL--PMSSAE----TPHAET-xVx-SPLP-SSMDLLTQD-SPDSSTSPRVKL----P
PT-------------------------------------SGEERT----ARKEDATQ-GK
KQKMRTVFSQTQLYVLNDRFQRQKYLSLQQMQELSNILNLSYKQxVKTWFQNQRMKSKRW
QKSN-WPKESNSVTQx--------NSSATTEYAGFY-PCRQGYLLNP-SGNLPLWSSQAW
NNPNWSSQT--------------------WNSQSWSSHSWNSQT-WCPQA-----WNNQA
WNNPLHNCEEESLQP-PIQFQQNS-MGDLES---IF-ET-AGESHGVL--------QQST
KYF-STPQIMDFFPNY-SxNIQPEDV----------------------------------
------------
>AILME_NANOG Ensembl:ENSAMEG00000017064
------------------------------------------------------------
------------------------------------------------------------
------------------MSVDPAPPQCPPG-PEAPSSRDS--------NPMPEIYGPEE
NYASL--QMSPAE----TLHTET-xVx-SPPP-SSMDLLVQD-SPDSSTSPRGKL----P
PT-------------------------------------SVEERT----VRKEDTTQ-GK
KQKIRTVFSQTQLYVLNDRFQRQKYLSLQQMQELSNILNLSYKQxVKTWFQNQRMKCKRW
QKNH-WPKESKSVTQx--------NSAATVEYPGFY-SYHQGYLMNT-SGNLPIWSNQTW
NSQSWSNHS--------------------WNGQAWSNHSWTSQT-WCPQA-----WNSQP
CNSQLHSCGEESLQPPQIQFQPTS-VSNVES---IL-ET-AGESHSVI--------QQSA
KYF-STQQIMDLFPNY-SVNIQPEDV----------------------------------
------------
>FELCA_NANOG Ensembl:ENSFCAG00000001621
------------------------------------------------------------
------------------------------------------------------------
------------------MNTDPAQPQCPPC-PEAPDSRDS--------SPVPEIDGPEE
NYAPL--RMSSAE----TPHTET-xVx-SPLP-SCMDLLAQG-SPDSSTSPRVKV----L
PT-------------------------------------SAEEIT----AKKDDPAQ-GK
KQKIRTVFSQTQLYVLNDRFQRQKYLSLQQMQELSNILNLSYKQxVKTWFQNQRMKCKRW
QKNN-WPKNNNTVSQx--------NSSANPEYPGFY-SYHQGYLMNT-SGNLPIWGNQTW
NSQSWSNQT----------WNSQSWSNQTWNSQSWSNQTWNSQT-WCPQA-----WNGQG
WNSQLHDCGEESPQP-QIQLQQNS-VSDLQS---IL-ET-TGESHSVI--------QQTA
KYF-SAQQIMDLFPNY-PEHTA--------------------------------------
------------
>PROCA_NANOG Ensembl:ENSPCAG00000015460
------------------------------------------------------------
------------------------------------------------------------
------------------------------------------------------------
----------------------------SPLP-SSMDQLAQD-SPDSSTSPKIKP----L
AS-------------------------------------ASEKSL----VKKEGKGQ-GK
KQKVRTVFSQTQLCVLKDRFQKQKYLSLQQMQELSEVLNLSYKQxVKTWFQNQRMKCKRW
QKNTTWSKNGSGFTQx--------KILTPNKFLELCSSYHQGCL--P-SGNLPMWNNQTW
NNPVWSNQTWNNSAWSNQTWNTQAWSNQTWNSQAWGNHSWNSQA-WCTQSW----NSQSS
WNNQFQSCGEEFLLP-QIQFQPNS-VSDLE------------------------------
-----TSQALDLFLNY-SMNMQPEDV----------------------------------
------------
>LOXAF_NANOG Ensembl:ENSLAFG00000012934
------------------------------------------------------------
------------------------------------------------------------
------------------MSVDLASPQSLP---EACDSRDT--------SPISAILEAEE
NYTSL--QMSSAE----ALYSET-XAX-SPLP-SSTDGLIQD-SPDSSTSPQIKP---ST
SA-------------------------------------LVGKST----VKKEGKGQ-GK
KQKVRTVFSQMQLCILKDRFQKQKYLSLQQMQELSEALNLTYKQXVKTWFQNQRMKCKRW
QKNTNWSKTSNSVTQX--------KVSVPIEFLDLYSSSHQGCL--P-SGNLSMWSNQTW
SNQTWNSQS-----WSNHSWNSQAWSNHSWNSQAWSNHSWNSQSSWNSQSS----WNNQV
WNNQFQNCGEEFLLP-QVQFQQNS-VSDLE------------------------------
-----TSQTIDLFLNY-SMNIQPEDV----------------------------------
------------
>CHOHO_NANOG Ensembl:ENSCHOG00000000972
------------------------------------------------------------
------------------------------------------------------------
------------------MSVDLASTQSLPC-PETDNSRES--------SPMPEIYEAEK
NYASL--QMSSAE----VHQPET-xVx-SPLP-SSVDLLIQD-SPDSSTSPKVKL-----
PM-------------------------------------SGGKSA----GRKEDEGQ-VK
KQKIRTVFSQTQLCILNDRFQKQKYLSLQQMQELSNILNLSYKQXVKTWFQNQRMKCKKW
QKNTNWSKNGNSVIQx--------KGSAPTEFPGLYSSYPQGCLANT-SGNFPMWSNQTW
NSPI------------------------------WSSHSWSSQH-WYTQAW----NNNPV
WNNQFQNSGEESLQL-QVQFQQNSPASDLEA---TL-GS-AGENHNVI--------EQAA
KYF-STLHTMDLFPNY-FMNTQPE------------------------------------
------------
>MACEU_NANOG new prediction based on Ensembl:ENSMEUG00000009949
------------------------------------------------------------
------------------------------------------------------------
------------------MTSSSHSQPCQSCRPEGDANCPY---NPWISASQPEPFTTPN
PYSNF----QSPE----KLQPNT-XAXISPAPSSSMDMFIQD-IPDSATSPTSNN---LS
SQ-------------------------------------NKAKIH----QGKEDQSL-VK
KPKMRTVFSQAQLNVLSSRFVEQKYLSPQQIRNVAENLNLTYKQXVKTWFQNQRMKSKRW
QKDTMWSKNGSSMSVX--------NGSALGEYISFYSPFQQDYMMNP-SGNLPVW-----
--------------------------------------------------------SNQT
WNNQFQNGGEGAYQH-QM-FQHPYPASDLGA---TF-GNNTSEVYSMK--------PQ-T
VSF-NAPHTVEYLPNY-SMNMQLTHSKPQEDCDYRPVSDA-PTQFLDPSGLPIFQS----
------------
>MONDO_NANOG new prediction based on Ensembl:ENSMODG00000017979
------------------------------------------------------------
------------------------------------------------------------
------------------MSSCSHSQQCQSCRPKGDASRPY---YTWISASQPESLTSPS
RYSNC--HIQSPG----KVQPNT-xAxISPAP-SSMDKCIQD-TPDSATSPTSNS---LS
SQ-------------------------------------NKPKTH----QGK-DQSP-IK
KPKMRTVFSQAQLNVLNSRFVEQKYLSPQQIRNVAENLNLTYKQxVKTWFQNQRMKSKRW
QKDTMWTKNGNRNVQx--------NGSALGEYISLYSPFHQDYMVSS-SGTLPVW-----
--------------------------------------------------------SNQT
WNNQFQNSGEGSYQH-QI-FQHSYPASDLGA---TF-GNNTGGAYSMK--------SQTS
LSF-NTPYPMEYLPSY-SMNMQLTHSKSEEDYDYRQASDA-QTQFLDPSVVPVFQS----
------------
>SARHA_NANOG1 GenBank:XM_003772450.1
------------------------------------------------------------
------------------------------------------------------------
------------------MTSCSLSQQCQSSQPEGDASCPY---NTWISASQPEPFTASS
PYSNF--QIQSPE----KLQPST-XAXISPATPTSVDMFVQD-IPDSATSPTSNN---LS
SQ-------------------------------------NKPKIH----QGKEDQNL-VK
KSKMRTVFSQAQLNVLNSRFLEQKYLSPQQIRNVAENLNLTYKQXVKTWFQNQRMKSKRW
QKDSMWSKNSNNMVQX--------NGSTVGEYISFYSPFHQDYMVNP-SGNLPMW-----
--------------------------------------------------------SNQT
WNNQFQNGGEGSYQH-QV-FQHSYPASDLGA---PF-GNTISEVYPMK--------PQMT
MSF-SAPHTMEYLPSY-SMNMQLTH-KSEEDYDYQQVSDVVQTQFLDPSGVPIFQS----
------------
>SARHA_NANOG2 new prediction based on Ensembl:GL840998.1:1889-2940
------------------------------------------------------------
------------------------------------------------------------
------------------------------------------------------------
--------------------------XFAPAP-QSLNALVQD-PPGSLSGPTVQ------
-------------------------------------------------ENKVDQSK-GK
KQKTRTTFTQEQLNLLRSDFALSRYITPQRGRQLAQLLGLSYKQxVKTWFQNQRLKAKRP
QAALASSPHDPRLPQX--------LGPAVGPQGFSLPSSFPMDPVNNHPGNYSRW-----
------------------------------------------------------------
----SDQTPEGWLPN-YGEASSPYPDGLPTP---LH-YPPVAPMGQS---------GWSC
PMG-PQTSAAACGPL--GMQRQLAPFPSACEAGSAYMPALGGGGVPLEPSYPVAGPVLSA
P---------
>ORNAN_NANOG1 GenBank:LOC100085977
------------------------------------------------------------
------------------------------------------------------------
------------------MSAQLALPSYQPCPPDVAHAGPYFPEGGWA--PQPEAYPAAP
PFLPF--QMPGAE----KGRPDP-XE-LSPAS-SCSEKVSQS-TPDSATSPSAHP---SS
PQ-------------------------------------AWPGSQ---AEEDQTKGQ-MK
KSKIRTAFTQTQLNTLNRRFQTQKYLSPQQIRDLAMSLNLTYKQXVKTWFQNQRMKSKRD
RKDNLWTGRRVSMVQX--------NGSLPATYMSLYSALQHSYLVNPATGNLPPW-----
--------------------------------------------------------AGQA
WASEPQGFVDG--VGXQQ-QQHP---AEASQ---PF-AKAMVGNYPP---------QQAA
LTF-SSPGAADCLPAF-PTDLPLAHIKAEDSYSDPTFLAA-HSQFPDTSGLHLYQP----
------------
>ORNAN_NANOG2
------------------------------------------------------------
------------------------------------------------------------
------------------------------------------------------------
------------------------XE-VPDAH-SPSDLIIDL-DAQEDARDVSPE-----
PG-------------------------------------PLPQES----GSLERGGS-TK
RAKTRTAFTKEQLRVLHSRFFQQTYLTPCQVTELALQLDLTYKQXVKTWFQNKRMKMKRY
NRGT-DLQENQTFPQX--------RYCQMPGYGDGHTLLHQDNRAHS-SHMQHNL-----
---------------------------------------------------------VYP
AHFLPLQGPE---EN-YGGHIQSLHGYGGHI---QP-FQ-DSEQGYCS--------NIQH
PQGYGGHIQPSLDSEQSYGGHVQPLQDFGGHIQPPQGYGGHIQPLQGTEQDYNVQVQPLQ
DYRGQIQPLQGTEQGYRGQIQPLQGTEQGYRGQIQPLQGTEQGYRDQIQPLQGTEQGYRD
QIQSLQGTELGYRGQIQPLQGTEQGYRGQVQAPQVYGAHIQPPQDSEQSNKDQVQLPQDT
EQGYRSQVQAPQGYGCHIQTTQGSEQSYKDQTQTSQGSKDQTQHPQGYGSHIQLLPAYSS
HIQPPQSSEQGYRGHVQALQISE
>GALGA_NANOG1 ENSGALT00000044516
------------------------------------------------------------
------------------------------------------------------------
------------------MSAHLAMPSY--------GSVRC-GHYYWPSPGSMDSASAAE
APAAD-LSLTTEQ----KTPCHP-xDxASPAS-SSSGTLIQY-TPDSATSPTADH-----
PS-------------------------------------HRPTFQ---KVKDKGESG-TR
KAKSRTAFSQEQLQTLHQRFQSQKYLSPHQIRELAAALGLTYKQxVKTWFQNQRMKFKRC
QKESQWVDKGIYLPQx--------NGFHQAAYLDMTPTFHQGFPVVT-NRNLQAV-----
------------------------------------------------------------
TSAHQAYSSG---QT-YGNGQGLYPFMAVED---EG-FF-GKGGTSCN--------TQQA
MGL-LSQQ-MNFYHGY-STNVDYDSLQAEDTYSFQSTSDS-ITQFSSSPVRHQYQA-PWH
TLGTQNGYET
>MELGA_NANOG1 Ensembl:ENSMGAG00000013941
------------------------------------------------------------
------------------------------------------------------------
------------------MSAHLAMPSY--------GAVRC-GHYCWPSPGSMDSASAEE
APAAD-LSLTAAQ----KTPSHP-XDXASPAS-SSSGTLIQY-TPDSATSPTADH-----
PS-------------------------------------HHPTFQ---KIKDKGESG-AR
KAKSRTAFSQEQLQTLHQRFQSQKYLSPHQIRELAAALGLTYKQXVKTWFQNQRMKFKRC
QKESQWVDKGIYLPQX--------NGFHQAAYLDMTPTFHQGFPVGA-NRNLQAV-----
------------------------------------------------------------
TSAHQAYTSG---QT-YGNGQGLYPFMAVED---EG-FF-GKGGTSCN--------TQQA
MGL-LSQQ-MNFYHGY-STNVDYDSLQAEDAYSFQSTSDS-ITQFSSSPIRHQYQA-PWH
TLGTQSGYET--
>ANAPL_NANOG1 Ensembl:ENSAPLG00000013881
------------------------------------------------------------
------------------------------------------------------------
------------------------------------------------------------
------------------------XD-ASPAS-SSSGTLVQY-TPDSATSPTAER-----
PS-------------------------------------PHPSFQ----VKEKDEGA-AK
KGKSRTAFSEEQLQTLHQRFQAQKYLSPHQIRELAASLGLTYKQXVKTWFQNQRMKFKRC
QKESQWVEKGMYLSQX--------NGFHQASYLDMTPTFHQGFPAGA-NRNLQAV-----
------------------------------------------------------------
TNMHQAYSSG---QT-YGNGQCLYPFMAVED---EG-FF-GKGGTSCN--------SQQA
VGL-LTQQ-MNFYHGY-PTSVDYDGLQSEDTYSFQSTSDG-IMQFSSSPVRHQYQA-PWH
TLETQSGYES--
>MELUN_NANOG1 Ensembl:TGUHOMG00000013513_1
------------------------------------------------------------
------------------------------------------------------------
------------------MSAHLAVPPYLPCP----GTVRY-GDCYWLSAGSMDSVPAEA
APAAG-AMAFPAA----KTPSHP-XDXVSPAS-SSSGTLIQY-TPDSATSPTAER-----
PS-------------------------------------PCPSFQ----VKEEGGGV-VK
KGKRRIAFSQKQLQILHQRFQAQMYLSPQQIRDLAAVLELTYKQXVKTWFQNQRMKFKRC
QKESLWMEKGMYPPQX--------NGFHQPAYLDITPTFHQGFPVST-SRNIQAV-----
------------------------------------------------------------
TNMHQAYSSG---QT-YGGGQSLYSLMAAED---EG-FF-GKAETSCN--------TQQA
VGF-LSQQ-MNFYHSY-PVDVDYVSLESEDSCSFQSTPDN-ITPFLSSPAQHQYQAXPWH
PLGTQSGYES--
>FICAL_NANOG1 Ensembl:ENSTGUP00000013513_1 
------------------------------------------------------------
------------------------------------------------------------
------------------MSAHLATPPYAPYP----GAARY-GDCYWLSAGSTDSAPAEE
AAGLD-ALPLPAA----PPPPPP-XLXDSPAS-SSSGTLTQYHTPDSATSPTAAG----S
PS-------------------------------------PHSSAQ---KVKAQGKGG-VK
S-KSRTAFSQEQLRALHQRFQNQKYLSPQQIRELAAALELTYKQXVKTWFQNQRMKFKRC
QKESQWVDKGMYLPQX--------NAAHQAAYLDMAPAFHQVFPVGGTTRSFQAV-----
------------------------------------------------------------
HNVHQAYSSG---QS-YGNGQNLYSFVSVEDVESVG-LF-GKGGTSCN--------TQQT
VGL-LSQQ-MNFYRSC-FDNVDYVSVEVEDTFNFQNTSDN-VTPYSSSPIENQCQL-PWH
PMGNQSGYES--
>TAEGU_NANOG1 Ensembl:ENSTGUG00000013123
------------------------------------------------------------
------------------------------------------------------------
------------------MSSHLGTPPYVLYP----GAAKY-GDYYWFSAGSMDSAPTEE
APAPD-ALPLPAA----KTPSPS-XVXDSPAS-SSSGTLTQYHTPDSATSPTAAG----S
PS-------------------------------------PYSSLQ---KVKAQGKGV-VK
TGKSRTAFSQEQLKALHQRFQSQKYLSPQQIRELAAALELTYKQXVKTWFQNQRMKFKRC
QKESQWMDKGMYLPQX--------NGVDQAAYLDMAPAFHQVFPAGS-GRNFQAV-----
------------------------------------------------------------
SNVHQAYSSG---QT-YGNGQNLYSFSSVED---EG-LF-GKGGTSCN--------TQQT
MGL-LSQQ-MNFYHSY-FDNIDYVSVEVDDTFNFQSTSDT-VTPFSSSPIQNQCQL-PWH
PMGTQSGYES--
>GEOFO_NANOG1 new prediction based on GenBank:AKZB01048679.1
------------------------------------------------------------
------------------------------------------------------------
------------------------------------------------------------
--------------------------XDSPAS-SSSGTLTQYHTPDSATSPTAAG----S
PS-------------------------------------PHSSLQ---KVKAQGKGV-VK
TGKSRTAFSQEQLKALHQRFQSQKYLSPQQIRELAAALQLTYKQXVKTWFQNQRMKFKRC
QKESQWMDKGMYLPQX--------NGVHQAAYLDIAPTFHQVFPAGS-SRNFQAV-----
------------------------------------------------------------
SNVHQAYSSG---QT-YGNGQNLYSFPSVED---EG-LF-GKGGTSCN--------TQQT
MGL-LSQQ-MNFYHSC-FDNIDYVSVEVEDTFNFQSSSDT-VTPFSSSPIQNQCQL-PWH
PMGTQSGYESQV*
>ALLMI_NANOG1 new prediction based on GenBank:AKHW01051965.1
------------------------------------------------------------
------------------------------------------------------------
------------------MSTHLAVP----------AAPRY-GGYYWDCPPEPAAQPSEQ
DAAAPAPAPFPGD----KTPQHP-XDXLSPAS-SSSGMFIQY-APDSATSPNAEP-----
LS-------------------------------------PHLNPQ---RSGAGGEGG-VK
KAKTRTAFSPEQLQILHQRFQSQKYLSPYQIRELGSALGLTYKQXVKTWFQNQRMKYKRY
QKESQWIEKGTCLPQX--------NGFYQAGYLDVGSGYYQGCSVSA-NRNIQTV-----
------------------------------------------------------------
ANVHQTYNSS---PA-YSSSQSLYTFMAIED---EGTFF-GKAASPCN--------TQQA
VGF-LSPQKVNFYHGF-PTNVDYASVELEESYSFQNTPGT-PVSFPGSGVRQPYQP-VWH
PQGTQSNYNS--*
>PELSI_NANOG1 Ensembl:ENSPSIG00000012334
------------------------------------------------------------
------------------------------------------------------------
------------------MSAHLAMPAYQAYPAGVGTGIKY-GDYYWNCPGEMDSAPHKE
AADADVAVPEPEE----KPLPNP-XEXLSPAS-SSSGTLLRY-TPDSATSPNAAP-----
PS-------------------------------------PHPAIR---MGGGGSGGG-VK
KAKTRTAFSQEQLQTLHQRFQSQKYLSPQQIRELGSALGLTYKQXVKTWFQNQRMKFKRC
QKETQWMEKGTCLSQX--------SGFHQAGYLDMNPSYHQGCPVSA-SRNIQTV-----
------------------------------------------------------------
TNVHQSYSSS---NT-YGSGQSLYPFMAIEE---EG-FF-GKPGGACS--------AQQT
MGF-FSQQKVNLYHGY-PANMDYASRETEDGYHFQNASVN-AMSFPGSAGRQQYQP-AWY
PQGTQSNFNS--
>CHRPI_NANOG1 Ensembl:ENSPSIG00000012334_1
------------------------------------------------------------
------------------------------------------------------------
------------------MSAHLAMPPYQPYPAGVGTGIRY-GDYYWNCPGEMDNVPHKE
AADADVPVPEPEE----KTLHNP-XEXLSPAS-SSSGTRMRY-TPDSATSPNTEP-----
PS-------------------------------------PHPAIR---VGGVESGGG-VK
KAKSRTAFSQEQLQTLHQRFQSQKYLSPQQIRELGSALGLTYKQXVKTWFQNQRMKFKRC
QKETQWMEKGTCLSQX--------NGFHQAGYLDLNPSYHQGCPVSA-SRNIQTV-----
------------------------------------------------------------
TNVHQSYGSS---QT-YGNSQSLYPFVAIEE---EG-FF-GKAGGACS--------AQQA
MGF-FSQQKMNFYHGF-PANMDYASVETEDGYHFQNASVN-ATSFPGTAGCQQYQP-AWH
PQGTQSNYNS--
>ANAPL_NANOG2 Ensembl:ENSAPLG00000013879�
------------------------------------------------------------
------------------------------------------------------------
------------------MCAQLALPPYQAYP--GGSGMGY-LEFCWSSAGDTGHVPVSA
GPAAAASASPSPE--AGQHRQTT-XEXISPAS-SSSGNFSQF-MPDSATSPHSAS---SS
PQ-------------------------------------PTAKPQ---KGREDVMGT-VK
KGKSRTAFSEEQLQTLHQRFQAQKYLSPHQIRELAVALGLTYQQXVKTWFQNRRMKLKRC
QKHILWTARAQCLTQX--------NSFQPSTYLDMHPKFHQGYPINA-ASNIQTV-----
------------------------------------------------------------
------SSPR---QH-YGAGQNAYAIVTSED---GG-VF-GKGGGTCS--------VQQT
VGF-IAQHKVDFYHSC-PGSVEYPGTKTGDGCNFHHSAPM-GASFPTTAGYHLYHS----
------------*
>MELGA_NANOG2 new prediction based on Ensembl:ENSMGAG00000016732
------------------------------------------------------------
------------------------------------------------------------
------------------------------------------------------------
------------------------XD-VSSAS-SSSGNFSQF-ISDLAISQHSQS---SS
RQ-------------------------------------PTTKLQ---NGREYDMGT-VK
KAKSRTAFS-EQQQTLHQHLQSQKYFSPHQIQELAAALGLTYHQXVKTCFQNQRRKLKRC
QKNTLWTAWIQCVMQX--------NSFHPSSYLDVYPKFHQVYPISA-ASNIQIM-----
------------------------------------------------------------
------PTPC---QH-YRAGQKAYIILTSED---GG-VF-YKGGSICS--------IQQT
VGF-IAQHKVGFYYSY-PGSVEYLCTKTSGGYNFHQSAPM-GASFPATAGHHLYHS----
------------
>GALGA_NANOG2 new prediction based on Ensembl:ENSGALG00000028398
------------------------------------------------------------
------------------------------------------------------------
---------------------------YQLYP--GGSGMGY-LDLYRNSVGEAGHAAASV
GPAAAAASSSLSL--ESGEKGQTAXDXVSSAS-SSSGNFSQF-MPDLATSQHSAS---SS
PQ-------------------------------------LTTKSQISHGEREYHMGT-VK
KAKSCTAFSQEQQQILHQLLQSQKYLSPHQIQELAAAQGLTYQQXVKTWFQNQRMKMKRC
QKNTLWTAWIRCFMQX--------NSFQPNSYLDVYPEFHQGYTITE-ASNIQTM-----
------------------------------------------------------------
------PTPC---QH-YRAGQNAYPIVTSND---GG-VF-YKGGGTCS--------IQQT
VSF-IAQHKVDFYHSY-PGSVEYSCTKTNDGYNFHQSAPM-GASFPATASHQLYHF----
------------*
>MELUN_NANOG2 New prediction based on Ensembl:TGUHOMT00000013515_1
------------------------------------------------------------
------------------------------------------------------------
------------------MCAHLALPNYQAYP--GGTGMGY-LDFYWNSAGETGHGPTSA
GPAGAVGAGQSPE---AGGKRQTAXEXVSPAS-SSSGNFSQF-TPDSATSPHSAS---LS
PQ-------------------------------------PMDKFQ---KGREDDMDDGAR
KAKKRTAFSKEQLHTLHQRFQNQKYLSPQQIRELAAALGLTYKQXVKTWFQNRRMKLKRF
QKYSLWSERAQCFTQX--------SPFQPSTYLDMHPKFHQGYPITT-ASNMQTM-----
------------------------------------------------------------
------PPPR---QH-YGAGQNAYTVV-TED---GG-VF-GKGGGTCS--------VQQT
LPNFITQHKVDFYHSC-PGSVEYPGTKTGDSCNFHHSATM-GAPFPTTAGHHLYHS----
------------
>TAEGU_NANOG2 new prediction based on Ensembl:ENSTGUG00000013121
------------------------------------------------------------
------------------------------------------------------------
------------------MCAQLALPPCPAYP--GGAARGC-LELRW---------GAAG
QAAPAPAAGLSPE---AAGSRHTAXEXVSPAS-SSSGNFSQF-TPDSATSPHSSS---TS
PQ-------------------------------------PTAKSQ---KGREYGVEG-IR
KTKSRTAFSKEQLLTLHQRFQSQKYLSPQQIRELAVALGLTYKQXVKTWFQNRRMKLKRC
QKQSLWSERAQCLTQX--------SGFQSGTYLDVHPKFHQGYPIAT-AGNIQTV-----
------------------------------------------------------------
------PAPC---QH-YGAGQNAYTIVTSED---GG-VF-GKG----S--------VQQT
VGF-IAQHKVDFYHSY-PGSVEYPGSKTGDGCNFHHSATM-GAPFPTAASHHLYHS----
------------
>FICAL_NANOG2 new prediction based on Ensembl:ENSTGUP00000013515_1
------------------------------------------------------------
------------------------------------------------------------
------------------------LPMYQACP--GGAALGY-LELHW---GEPRPAPTAA
GPAAIAAAGPCPE---AAARRHTAXEXVSPAS-SSSGNFSQF-TPDSATSPHSSS---SS
PQ-------------------------------------PTAKCQ---KGRECGVEG-MR
KTKSRTAFSKEQLQTLHQRFQSQKYLSPQQIRELAVALGLTYKQXVKTWFQNRRMKLKRC
QKHSLWSERAQCLTQX--------SGFQTSTYLDVHPKFHQGYPITA-AGNIQTM-----
------------------------------------------------------------
------PAPC---QH-YGAGQNAYTIVTSED---GG-VF-GKGGGTCS--------VQQT
VGF-IAQHKVDFYHSY-PGSMEYPGSKTGDGCNFHHSATM-GAPFPTTASHHLYHS----
------------*
>GEOFO_NANOG2 new prediction based on GenBank:AKZB01048679.1
------------------------------------------------------------
------------------------------------------------------------
------------------------------------------------------------
----------------------------SPAS-SSSGNFSQF-tpdsatsphsss---ss
pq-------------------------------------psaksq---KGREYGVEG-IR
KAKSRTAFSKEQLLTLHQRFQSQKYLSPQQIRELAVALGLTYKQXVKTWFQNRRMKLKRC
QKQSLWSERAQCLTQX--------SGFQSATYLDVHPKFHQGYPITT-AGNMQTM-----
------------------------------------------------------------
------PAPC---QH-YGAGQNAYTILTSED---GG-VF-GKGGGTCS--------VQQT
VGF-IAQHKVDFYHSY-PGSVEYPGSKTGDGCNFHHSATM-GAPFPTAASHHLYHS----
------------*
>ALLMI_NANOG2 new prediction based on GenBank:AKHW01051965.1
------------------------------------------------------------
------------------------------------------------------------
------------------MFAHLAMPSYQSYP--SGAGAGY-REFYWNSAGE-AEQDPCP
GGAATPAGNVQFP--EPEEKNENPXDXLSPAS-SGSGNFSQL-tpdsatsphaas---ps
pq-------------------------------------ptpksq---KGGEKSTGE-VK
KAKSRTAFSKEQLQTLHQRFQSQKYLSPQQIRELAATLALTYKQXVKTWFQNRRMKLKRC
QKHGLWAERAQSLMQX--------NGFHPSGYLEMHPKFHQGYPIST-AGNIQAM-----
------------------------------------------------------------
------GTSR---QN-YGPSQNSYAFVASDD---GG-VF-SKAGGACS--------VQQT
VGF-IAQHKVDFYHGF-PGTVEYTGTKTGDGYSFHHASAA-VTSFPGTSGHHLYHT----
------------*
>PELSI_NANOG2 Ensembl:ENSPSIG00000012067
------------------------------------------------------------
------------------------------------------------------------
------------------MSAHLAMPLYQPYP--SGTGMSY-GEFYWNSAGGTERAASWP
GRGAVAAGDAQFP----EEERQNPXDXLSPAS-SSSGNFSHF-TPDSATSPQTES---SP
PQ-------------------------------------PASKLQ---KDGKEGEKG-VK
KAKSRTAFSKEQLKTLHQRFQSQKYLSTQEMLELATALGLTYKQXVKTWFQNRRMKLKTY
EKHNLWSERAQYLMQX--------TGFQPSEYLEVHPKFHQNYPISL-AGTIQDV-----
------------------------------------------------------------
------VNPH---QN-YSSGQNPYAFIASEE---GG-VF-GKGGATCS--------VQQT
VGF-IAQRKVDFYHGF-SGTMEYTGAKTGDGYSFH-ASAT-VAPFPGTAGHHLYLPEAEL
MQMAQSNCH---
>CHRPI_NANOG2 Ensembl:ENSPSIG00000012067_1
------------------------------------------------------------
------------------------------------------------------------
------------------MSAHLAGPSYQPYL--SGTGMGY-GEFYWNSAGGTEHALSCP
GRGAEAAGDAQFP----VEESQNSXDXLSPAS-SSSGNFSHF-TPDSATSPQTES---SS
PQ-------------------------------------PASKPQ---KNGKEREGG-MK
KAKIRTAFSKEQLQTLHQRFQSQKYLSPQQIRELAAVLGLTYKQXVKTWFQNRRMKLKRC
QKYNLWSERAQCLTQX--------TGFQPSGYLEVHPKFHQSYPISA-AGNIQAV-----
------------------------------------------------------------
------GNPR---QN-YSAGQNPYAFIANEE--XGG-VF-SKSGTTCS--------VQQT
VGF-IAQHKVDFYHGF-PGTMEYNGAKTGDGYSFHHASAT-VAPFPGTAGHHLYHP----
------------
>ANOCA_NANOG Ensembl:ENSACAG00000015317
------------------------------------------------------------
------------------------------------------------------------
--------------------------------------MGF-DDYYVYPSGQRDAAAHYP
EGFPARESLGGGEEEEEKEPRSQPXDXDSPQS-YSSGTHTFY-TPDSATSPN-GP-----
PS-------------------------------------PQSTSQ----KLNGENNK-GK
KVKTRAAFSQKQLQILHHRFQNQKYLSPQQIRELAAALDLTYKQXIKTWFQNQRMKFKRT
QKESLWLRKGMCPPQX--------NG-----FLQMNPNYHQGYGVGE-SRNIHAL-----
-------------------------------------------A-GLHENF----TSNQF
YANNQNYTSD--HQI-YGNPQNLYPIANSED---GS-FF-GKATGASFNQQAVAYNGQQA
VGY-ISQQKINFFHGF-PTNMEYATVKTEDGYPFPNMSTTEAGSFPSSSGFQIYQL-PLQ
TQGAQSNC----
>THAEL_NANOG new prediction based on contig71673 length=1925 numreads=87 from http://eco.bcb.iastate.edu/
------------------------------------------------------------
------------------------------------------------------------
--------------------------------------MGY-EQYYWHSPGE-KAQEPVH
SSEEPPLPEALSD----VEEKAPH-K-NPNLS-PSSGILILY-TPDSATSPNRQS---SS
PQ-------------------------------------LTSTPQ----RCKEENPG-SK
KAKTRTAFSQEQLEILHRRFQSQKYLSPQQIQELAAALKLTYKQ-VKTWFQNQRMKFKRT
QKETLWMRKGMCQTQ---------NS-----YLDINPSYHEGYSIGE-ARNFHSL-----
-------------------------------------------A-AVHENY----TSNQN
YSSNQSYNSD-HHQV-YCNPQNFYP---VGE---DGSFF-GKAGGACY--------SPQT
INY-INHQKMNFYPGF-SASMEYTTMKMEDGYTFQNASSA---ALPGPPVLQHYQT-PLQ
TQGSRSNCNS--*
>PYTMO_NANOGPS new prediction based on GenBank:AEQU010993990.1
------------------------------------------------------------
------------------------------------------------------------
------------------------------------------------------------
------------------------------------------------------------
-------------------------------------------------SCKEENPG-GR
KVKTRTAFSQEQRERDPAPQVPEPKASQSTADPRTGCSPETHKQ-VKTWFQNQWMKFKQT
QKETLWMRKGMCQAQ---------NS-----YLDINSSYHEGYNIGE-ARNIHSL-----
-------------------------------------------G-AVHENF----TSNQN
YSNNQNYNSD--HQV-YGSPQNFYL---VGE---NG-SF-GKAGGACY--------SPQA
ISY-ISHQKMSFYPGF-PASMEYATMKMEDGYTFPNA-----------------------
------------
>PYTMO_NANOG new prediction based on GenBank:AEQU010081539.1 and GenBank:AEQU010652512.1 and GenBank:AEQU010652512.1
------------------------------------------------------------
------------------------------------------------------------
------------------------------------------------------------
------------------------------------------------------------
---------------------------------------------------KEENPG-AR
KVKTRTAFSQEQLEILHHRFQSQKYLSPQQIRELAAALKLTYKQXVKTWFQNQRMKFKRT
QKETLWMRKGMCQAQX--------NS-----YLDINSSYHEGYNIGE-ARNIHSL-----
-------------------------------------------A-AVHENF----TSNQN
YSNNQNYNSD--HQV-YGSPQNFYP---VGE---DG------------------------
------------------------------------------------------------
------------
>AMBME_NANOG GenBank:ADD69772.1
------------------------------------------------------------
------------------------------------------------------------
------------------MPAHC-----------MTPQMRV-PGYQAY----PELNQPCA
VAANY--APAFQG----NLQAAE--E-GRPVP-AVLPS-----SPDSATSPKVDP-----
----------------------------------------FAQCA---PDVAVGGET-KA
QARKRTCFSQEQLVALHRMFQKQHYMNPMQAQQLAADLNLTYKQ-VKNWFQNRRMKHKLS
LKDSVWLDKRCWQPQ---------ASSILTPAQPQSTGCPESSSHLP-QRYTVHH-----
------------------------------------------------------------
SALAQRVTSH-PYQK-YSGIQNPHQKVLSED--AAT-VQHREAAPQCM-------GPQQY
MNR-HQNYPTIEYAGA-RPVEGY-NLKTPLQYPSMAPYPN-YYYQQPPPYIHQQGR-PDI
RFQSTQGM----
>CYNPY_NANOG from Maki et al., 2009
------------------------------------------------------------
------------------------------------------------------------
------------------------------------------------------------
------------------------------------------------------------
------------------------------------------------------------
-------FSKEQLHLMHERFQRQKYLSPLQIQELATSLGLTYKQ-VKTWFQNRRMKIKKF
NKEGTFKNENSML-Q---------CDSPTSTCSEPSPGFYAGYSIHA-------------
------------------------------------------------------------
------------------------------------------------------------
------------------------------------------------------------
------------
>NOTVI_NANOG GenBank:ACM89425.1
------------------------------------------------------------
------------------------------------------------------------
------------------------------------------------------------
------------------------------------------------------------
------------------------------------------------------------
-------LLKEQLQVMHERFQRQKYLSPLQIQDMATSLGLTYKQ-VKTWFQNRRMKIKKF
NKETTFKNENSIL-Q---------CDSLTPTCSEPSPGFYPDHFIHA-KKSAVGP-----
------------------------------------------------------------
-------VVN--------------------------------------------------
------------------------------------------------------------
------------
>LATCH_NANOG1 new prediction based on Ensembl:Scaffold JH127875.1: 345,415-352,530 reverse strand. (pigi)
------------------------------------------------------------
------------------------------------------------------------
------------------MADDDLNSLSFLSNNEVNCENYF-DIYNWNVTME----GQQE
QSTSSGTTSTKDQ----KISPQN---X-SGEG-EAASQQSL--GPDLPTSSSSGP---LD
KNRFC----------------------------------GLLSKE---KEDEQEKAK-VK
QFKKRTLFTKKQLDVLYQRFQVQIYQSPIQLKELSDVLGLTYKQXVKTWFQNKRMKLKKY
QKEH-WFPRGHQIPQX--------FDYAVTNPMMQYHGATSLGQSSV-TYGANLD-----
------------------------------------------------------------
-----------------AMQAQMYPMAMPVS---MP-PP-GMLVKQEP--------VDPQ
VSS-YQAF-LYQRNVA-SSSVAPQAGGIGWYEDSSYRYPF-SQNYMVS------------
------------
>LATCH_NANOG2 new prediction based on Ensembl:Scaffold JH127875.1: 316,921-323,744 reverse strand. (pigi)
------------------------------------------------------------
------------------------------------------------------------
------------------------------------------MYSCWNNLVFYCHRANLL
SLSCFPGHSSQSL-----CMFLR---X-SEAE-CGNDI-----SSDCTDRPSPGA---MT
DS-------------------------------------PAPCSL---RELPAAEVI-MT
KGKTKTQFSREQVQILCLRFQHQKYQTPAQMKELAGMLGLTYKQXVKTWFQNRRMKMKKS
HKED-WMLRGPNSFQX--------TGFEGLSPVSLHESSNRYQPHVI-PLENSGT-----
------------------------------------------------------------
---------------------CGYPERPMAG---VC-IP-LPSVSRPG--------IYGN
WLP-QSEETQYQSEFY-SSSEPSSSPVEVKYSGSVPPIPF-YHPRNQEYQRHSFPSH---
------------
>SALSA_NANOGB new prediction based on AGKD01009946.1:1..534000 and >AGKD01119367.1:1..141000 from SalmonDB
-----------------------------------------------------------M
ADWKLPV--SFNPSYH-RFAYGLVYQPGAEQNHPNFSSW-----TEA-TYNPGVSASYYS
QA---QPQHQSPSWTPEQNNAGTSNGQYPGSVACLGDPHSHTQSGRLFISNNRAPHDP--
QTE---TERPSSDTQSDSETHTSPXDXSLSFA-NDREAHNSQ-ANHTTWVRNELE---TA
SGSPNGSGHV-SSSP-PEEFRSLQVMGS---ED-CTLQSLPPSSP------EKVDKN-IP
KQKARTAFSTGQMGALTHRFNMQKYLTPAEMKTLSGLTGLTYKQXVKTWFQNRRMKLKRH
QKDESWAPPGYPNPG---------YP-NMP-QRPQXFQGEPQAQIQDHTIAQQFRE----
------------------------------------------------------------
------AMLR---KS-PQQNLPYY-----------AVGY-PRPS-S-P--------PQPP
ARP--LGIWPLPP---AVTH-EYPNGYSTVSVNHHTSSNSDDWKVMSPIHMTVPQV
>SALSA_NANOGA new prediction based on AGKD01058068.1:10000..17000
-----------------------------------------------------------M
ADWKLPV--SYNPSYH-AFAYGLMYQTGAEQNHPNFSGW-----AEA-VYNSGVSGGYHQ
QGQH-QGQHQSPPRSPEHN-VGNGNSHYPGSVMYLGDPHSHTPGGRLFISHNR-------
---------TLFDQPLETER---PXNXSWSSE-TSY----PQ-TNPTTWVKKELE-EETE
SGSPNGSEHV-SSSY--PENTSLQILGS---ED-NAPQSLPLPLP------EKADKD-AP
KQKARTAFSTGQMDALTHRFNMQRYLSPAEMKALAGLTGLTYKQXVKTWFQNRRMKLKRH
QKDNSWESAGYPNPG---------YP-TMPPYPCEXYQGEAQTQIQDHHTNTQQFQE---
------------------------------------------------------------
------AMFK---KS-PQQNLPYY-----------TGGY-PQPSTS-P--------PQPP
ARP--LGNWPLPP---AMTH
>CARAU_NANOG new prediction based on Genbank:JF773571.1 and Genbank:JF773570.1
-----------------------------------------------------------M
ADWKIPVSYNFNPSYH-AYAYGLMYPQVSEHGHPNL-SW----AEAACTNSGGVTATYYP
A----QTAQQSPPWSPENGSASN---YGQ----YPSH----AQNGRLFLSYNKTEPDP-K
AKD---AEQAGSDTPSDSEAH-AP-D-SWSSG-SSREGVALTNLNLLSWGERDYE---TD
SGSPDGGEPISSGSAAREEPVSL-NLGV---EA---LPSLPALTT------PPARPP-TQ
TRKTRAAFSDEQMNALIHRFNIQRYLTPAEMRTLAGATGLTYKQ-VKTWFQNRRMKLKRH
QRDRSWMTERYVISA---------VP-STPAPHSL-FQSETPLATQDLYSNPQVKE----
------------------------------------------------------------
------SVFK---RS--PPQTPFY------------PSY-PQPR-S-P--------SQTT
TRP--PGNWPLPP---AVTHYEFPNP----------------------------------
------------
>DANRE_NANOG Ensembl:ENSDARG00000075113
-----------------------------------------------------------M
ADWKMPVSYNFNPSYH-AYAYGLMYPQVSEHGVPNL-SW----PDAAYTHSGGVTAGYFT
A----QTAQ-SPPWSPENGGASST--YSQ----YPGH----SQNGRLFLSYNKTEPDQ-K
AKD---AEQTSSDTPSDSEAH-TPXDXSWSSA-SSREGVPLTNLNLPSWRDRDYE---TD
SGSPDSGERNLTSTA-GEEPVNL-NLGV---DT---QPPLPALTA------SPVRPP-TL
PRKTRAAFSEEQMNALVNRFNVQRYLTPAEMKTLAGATGLTYKQXVKTWFQNRRMKLKRH
QRDSSWMTERYVVNA---------VP-NTPASQSQXFQSEPPGANQDHYINPQVRE----
------------------------------------------------------------
------PVFK---RS--PPKTPFY------------PSY-PQPR-S-P--------TQAT
SRP--PGTWPLPP---AVTHYEFPNPISYMPARDGSNAVNKESSPSPLATSPTAGLWATK
GITLL-------*
>LEPOC_NANOG2 new prediction based on JH591418.1
------------------------------------------------------------
------------------------------------------------------------
------------------------------------------------------------
--------------------------XSWSSP-SADESYALR-PPPAPCSPAETACAEPV
P----------------APCSWAKGA-----EEQGQQ-QGALLDM---DPGAAPAAG-KR
ARKLRTAFSETQMTALCERYMIKMYLTPAEMKSLADKIGLSYKQXVKTWFQNRRMKQKRQ
QKTLTEGEEQVPSSG---------YP-IIQPLLLESSSSAYPNIPPLALVSTSSAYTNIQ
AQ--TSESSAYPNA--QAEASESSPYPSIQTQSFEDLGSVYPNFQAQTLESPTSVHASVS
PQTSESPTAVYPNVSPQTSKSSSSVYPNISLQFSVNPNCPYPNIPLVTSEIPSSLYNNVS
PNILEGPSSAYPNIPPQGVSHTDSLEELSLFSLKGVSHTKTVSPSYVSVQGYYCVTPRL-
------------
>LEPOC_NANOG1 new prediction based on JH591418.1
-----------------------------------------------------------M
EEWNSLP--NYSSAYH-TYAYGMTYPPPPVQNHPSL-GW------SGTGFTPSGSDGLFL
---------DVPPTAP-QNALP-------------------QDATR--VPGVPLA-----
--------GSPSDSSSETEPS-TPXDXSWSSP-STDESYALR-PPPAPCSPAETACAEPA
PCSPAETACAEPAPCSPAEIAWAEPASS-SQAEGVGE-QGALLE-----PGPALAAG-KR
SHRLRMAYSERQVMVLCECYMIKMYLTPAEMKSLADKIGLSYKQXVKSWFQNRRMREKRL
QKKMTSGGELVLSSV---------YP-SIQAQASKGPSSVYPKISPQTSESLSSVYPDIS
PQMLTDPTCPYSSIPHQPLESSSSVYPNISPQVLVNPSCCYPSIPPRISESPSSAYPYIP
PQFRGFYSTSQFGNQGYFKKNPPPYYPSQPCYPSRVNVAAGSLESWALPSAGRFKYGSLN
GPIRYSGKVIGYECSTAPLQPQASATLPQWGGEELQIPASFRK-----------------
------------
>TETNI_NANOG new prediction based on Ensembl:ENSTNIG00000005192
-----------------------------------------------------------M
ADWKTHLNYNYNSAYL-AY----VFQPG--QNGGNLCES---EERDFSSNNVGATQTYYT
TTG--ETQVESPPRTPEQHVPNGQNHYQGPGVLYISA----TQTDRFLLTGSRQTVHAER
TLE---TKRAASDSTSDSETYISPXDXSWGST-VSKEDTFLQ-TDPTIWNKKDHY-QESN
DKGAIGSEDV-TSSF--TEEP---------------GSGCTHSPQ---SATKNRSTT-NA
KAKARTAFSESQMNVLVHKFSVQRYLPPAEMKNLAEVTGLTYKQXVRTWFQNRRMKLRRH
QKDTSWVSERYTINNGTSVQGT--VY-NIPPYSTSXYQGE---------SQHRMDA----
------------------------------------------------------------
-------SFK---NT--PQNVAFYMATMA----PGSTGY-PSWTTV-PCQ------TAVP
IRT-QQLDWPTN-------------PHVFNV----AGFANDQCTSFESKNGEAIDRS---
------------*
>TAKRU_NANOG new prediction based on Ensembl:ENSTRUG00000012825
-----------------------------------------------------------M
ADWKTHISYGYNPAYL-AYAYGHMFQPG--QNAGNQGEP---EVTDLSSNNVGVTQNYYT
TTA--ETQEGSPPRTPEHQVSNGHYHYQSAGVLYIDA----TQTSRFLLAGSRQPVYDER
ALE---TKRAGSDSTSDSETYISPXDXSWSST-SSREEILLQ-TDPTASIEKDLD-KETS
NKSPVASEDV-SSSL--TEER---------------GKSCASGIQ---TTLISPKNP-GV
KAKARTAFSESQMNILVHKFSIQRYLPPSEMKNLAEVTGLTYKQXVKTWFQNRRMKLRRH
QKDSSWISERYAINNGAPVNGT--VY-NIPPYSPSXYQGEGRP-------QHMVDT----
------------------------------------------------------------
-------AFK---NT-APQNVALYMATVG----PGSAGY-PSWTSV-PQQ------TAVP
IRT-QHRDWPTNP---NTGHYEY-NPHVFNV-----GFSSGQCTSLESKNGESVDNSS--
------------*
>ORYLA_NANOG GenBank:ACJ51123.1
-----------------------------------------------------------M
AEWKTQV--NYNPTFH-AYTYGFVYQTGPEQNHVTGNDW--SQNCEQNGYNGGPTQSHFP
A----RSREESPPRSPEQQPESGH-YYQDSGVVYIRE----AQTGRLVMAGQHRVGLDGG
ENC---TRRTGSDSASDSEAHTSPXDXSWSSC-SNYERSVPQ-TDPVVWVKNEEQ---TG
ARSPDHSEDV-SSSL-MVESQSFAVQDT---GDASSSTHAPFTNT---KKQASSTPN-AP
KAKVRAAFSESQMSTLLQRFSVQRYLTPAEMKNLADVTRLTYKQXVKTWFQNRRMKLRRH
QKDTSWVSERYTINKDNTAADT--VFSNVAPHVPPXYQGDGMSHLRHHYNQHMMGA----
------------------------------------------------------------
-------AFK---NT--PHNLAFYLAAMGNP--PGTAGY-PPWSSS-PPQ------AAVP
SRP-QVPGWPLPP---GRSQFEF-CPIPYDSSDAASLNNFERNAVPDSKDGES---AGGA
NAAILHNAVQ--*
>GASAC_NANOG new prediction based on Ensembl:ENSGACG00000002275
-----------------------------------------------------------M
ADWKAQISYNYNPSYH-AYAYGLVYQSGPEPNHGNPGGWGEAGVTDWSNYNAGVTQAYYA
AAAAPRTREESPPHSPEQQAVNGHGHYQATGV-YLGD----PQAGRL----------P-R
THD---ASQAGSDSTSDSEAHASPXNXSWSSG-SSREGSLPQ-TDSTTWRKTETEAEERD
NEASCRSPDA-SGSQ-VDEPSTFAASGN--QDTNTTSVHLPSGAS---KKPCTSTAN-TP
KGKMRAAFSESQMSALVQRFSIQRYLTPAEMKNLAEMTGLTYKQXVKTWFQNRRMKLRRH
QKDTSWVSERY--NKGSPIHGA--MYANGATHMTPXYQGEVRPRLKENYNLQMMET----
------------------------------------------------------------
-------AFK---KT-APQNMAFYLAAMGSA--AGSAGY-PSWSPG-ASQ------NPMP
HRP-QMACWSMPP---GGGHYEY-NPNAFHPASATTANNAGEDMSLEGKGAAAVNSHGSL
NTSMVHNGQSC-*
>GADMO_NANOG
-----------------------------------------------------------M
AEWKTQLSYNYNPPYHHAYAYGIVYQAGSEQTQGTLPSWADHGVAELGSYNAVVPQSYYS
TTA--RPREESPPRSPEQSVLNLHGHYQSSGVVYLGG----SQNSRVGFPGQPQSTYDPI
VIDDGGGRARSGTPTSDSEAHTSPXDXSWSSP-SSREEGLPQ-TDPTAWIKKELD-HDPE
TGSPNTTHDL-SSIL--EEPQSFDAVED---EDPNTSGSPVATSK---TTPKTRRTT-FG
RGKRRTAFSEEQMNALVQRFSAQRYLTPAEMKNLAAQSGLTYKQXVKTWFQNRRMKLRRH
QKDTSWVSEHYNAKKAVDVNPGPAVYPNMAPLLQQXYQGDARSHLQEQYTQHMMEA----
------------------------------------------------------------
-----GGVYK---NT-APQNLAYYLAAMG-A--AGTASYHGSWSTGGPRT------NPLP
SRP-EGHGWPMAPSAHQQQQYDYSNPSAYSASGPLATGADSTANSDGRLDCPLHMALGQS
TDNHLPGTGIC-*
>DICLA_NANOG GenBank:CBN81816.1
-----------------------------------------------------------M
ADWKSQISYNYNPSYH-AYAYGLVYQPGPEQNHGNLSSWGETGVTDLSNYNSGVTQAYYA
TTA--RAREESPPGSPEQHAANGHCHYQGSGVVYLGD----TQAGRLLLSGQHRAAYDAR
TQE---AGRAGSDSTSDSEAHTSP-D-SWSSG-SSREGSLPQ-ADPATWAKQDLD-DEAS
SRSPDAGEDV-PSSL-KEEPMPFTVTGNEGTDDTATSVHVPLTAP---KKPSTTSGN-NP
KAKARAAFSESQMNALVQRFSVQRYLTPAEMKNLAEMTGLTYKQ-VKTWFQNRRMKLRRH
QKDTSWVSERYTTNKDSPVRGT--VFTNVPSHIPP-YQGEARPQLKEHYNQHMMES----
------------------------------------------------------------
-------AFK---KT-APQNLAFYLAAMGSA--AGSAGY-PSWSSG-PPQ------TAVP
TRP-QAAGWSMPP---GISHYEY-NPGAFNSANVASAYNTGHDMSFESKDVESVNSRGSL
NTAIVHNASQ--*
>XIPMA_NANOG new prediction based on Ensembl:ENSXMAG00000006084
-----------------------------------------------------------M
AEWKTQVTYNYNPSYH-TYAYSLVYQTVPEQNHGNLPAWDDSGVPDYNGEAPENLCAAVA
PIAT-MNGKESPPRSPETVTES----YQGAGLVYLRG----TQA------DHQAEAYGDG
GGE---AKRARSDSVSDSEAHTSPXDXSWSSV-SSREGSLPQ-VDPTTWVEKDVD-EEPV
IRNLDANEDV-SSSF-MEDSQNLATLGN---GDGNNSIPAPLPDP---ETPSTLTAA-NP
KVKSRATFTESQMNALVQRFSVQRYLTPAEMKNLADMTGLTYKQXVKTWFQNRRMKLRRH
QKDTSWVSERYAIHKDTSIHRP--VLSNMASHIPPXYQGDGRPQFREHYNQHAMEA----
------------------------------------------------------------
-------AFK---KT--PPNLAYYLAAVGST--PGSAGY-PPWSTN-ASQ------ASVS
NQP-HNARWAVPQ---GGGPFDY-SPNTFNS----NAY--MHAARFESKEGEPVNS--SL
NTAVMHNGNQ--
